# Supplementary material for: Lead compounds for the development of SARS-CoV-2 3CL protease inhibitors
Source: Nat Commun. 2021 Apr 1;12:2016. doi: 10.1038/s41467-021-22362-2 (PMC8016852; doi:10.1038/s41467-021-22362-2)
Supplement: Supplementary file 3 — Source Data [file 41467_2021_22362_MOESM3_ESM.xlsx]

## Sheet: Fig 1b
[Substrate, uM]	Enzyme Activity
100	0.000834	0.000767	0.000723
80	0.001417	0.001132	0.000677
60	0.001046	0.000998	0.000668
40	0.000909	0.000664	0.000593
20	0.000861	0.000773	0.000583
10	0.000764	0.000628	0.000599
5	0.000433	0.000364	0.000288
2.5	0.000207369	0.000206	0.000194

## Sheet: Fig 2b
Compound 4					GC376						MAC-5576
	log10 concentration (uM)	% Inhibition				log10 concentration (uM)	% Inhibition					log10 concentration (uM)	% Inhibition
	1	100	100			1	100	99.9544	100			1	97.6867	100	100
	0.522879	100	100			0.522879	100	100	96.8716			0.522879	98.5838	100	97.9484
	0.045757	100	98.6694			0.045757	95.1656	100	99.1591			0.045757	79.576	100	97.7769
	-0.43136	97	89.9343			-0.43136	100	96.0788	97.4611			-0.43136	100	95.8079	96.8144
	-0.90848	35.61	35.1566			-0.90848	8.14279	34.9971	27.3003			-0.90848	69.585	80.3106	70.2411
	-1.38561	0	0			-1.38561	0	0	0			-1.38561	21.6331	27.1439	0
	-1.86274	0	7.02197			-1.86274	0	7.8407	0			-1.86274	9.09761	0	0
	-2.33989	0	8.43747			-2.33989	3.02078	8.4807	0.98057			-2.33989	7.47585	7.55834	0
	-2.81702	0	0			-2.81702	2.59783	16.7242	8.52656			-2.81702	0	0	0
	-3.29414	11.9859	0			-3.29414	7.75273	10.6224	0			-3.29414	11.699	3.40902	0

## Sheet: Fig 2c
	Compound 4					GC376					MAC-5576
		[Compound 4, nM]	Slope				[GC376, nM]	Slope				[MAC-5576, nM]	Slope
		15.625	0.013822	0.015112			15.625	0.004273	0.00671			15.625	-0.0012	-0.00106
		7.8125	0.01542	0.017967			7.8125	0.010215	0.0055			7.8125	-0.00227	0.000257
		3.90625	0.00783	0.003667			3.90625	0.005988	0.009337			3.90625	0.002905	0.00159
		1.95313	0.005353	0.006405			1.95313	0.003833	0.007107			1.95313	-0.00047	0.002253
		0.97656	0.000892	0.001683			0.97656	-0.00072	0.003782			0.97656	-0.00056	0.000532
		0	0	0			0	0	0			0	0	0

## Sheet: Fig 2d
	Compound 4						GC376						MAC-5576
		log10 concentration (uM)	% Inhibition					log10 concentration (uM)	% Inhibition					log10 concentration (uM)	% Inhibition
		1.69897	100	100	100			1.69897	100	100	100			1.69897	0	25	50
		1.22185	100	100	100			1.22185	100	100	100			1.22185	12.5	0	12.5
		0.744727	75	75	87.5			0.744727	100	100	87.5			0.744727	12.5	12.5	0
		0.267606	50	25	25			0.267606	25	50	25			0.267606	12.5	0	0
		-0.20952	0	0	0			-0.20952	0	0	0			-0.20952	0	0	0
		-0.68664	0	0	0			-0.68664	0	0	0			-0.68664	0	0	0
		-1.16376	0	0	0			-1.16376	0	0	0			-1.16376	0	12.5	0
		-1.64088	0	0	0			-1.64088	0	0	0			-1.64088	0	0	0
		-2.118	0	0	0			-2.118	0	0	0			-2.118	0	0	0
		-2.59512	0	0	0			-2.59512	0	0	0			-2.59512	0	0	0
		-3.07224	0	0	0			-3.07224	0	0	0			-3.07224	0	0	0

## Sheet: Supplementary Fig 1
Compound 4						GC376						MAC-5576
	log10 concentration (uM)	% Viability					log10 concentration (uM)	% Viability					log10 concentration (uM)	% Viability
	2	99.7406	103.192	108.9			2	107.886	96.121	97.0083			2	89.7973	90.9475	89.5709
	1.30103	93.8635	96.9043	95.6916			1.30103	103.475	96.0721	98.0362			1.30103	92.9631	94.2544	91.4244
	0.60206	109.272	107.762	115.254			0.60206	106.838	95.5829	103.506			0.60206	97.2381	104.024	102.438
	-0.09691	95.0196	102.783	110.417			-0.09691	110.067	97.442	109.037			-0.09691	103.783	106.704	111.129
	-0.79588	96.2944	96.428	109.889			-0.79588	108.041	101.615	110.824			-0.79588	106.368	103.579	105.698
	-1.49485	98.6437	98.0652	103.497			-1.49485	111.305	100.517	107.349			-1.49485	100.176	104.054	100.397
	-2.19382	99.3478	117.912	104.457			-2.19382	110.447	106.563	105.362			-2.19382	102.953	102.288	103.202
